# Supplementary material for: Non-coding RNA LEVER sequestration of PRC2 can mediate long range gene regulation
Source: Commun Biol. 2022 Apr 11;5:343. doi: 10.1038/s42003-022-03250-x (PMC9001699; doi:10.1038/s42003-022-03250-x)
Supplement: Supplementary file 5 — Supplementary Data 2 [file 42003_2022_3250_MOESM5_ESM.xlsx]

## Sheet: Fig.2a
	NTC-gRNA			LEVER KO
LVR-4	4.803	4.22495	7.46671	0.01	0.004787	0.007809
LVR-3	1.184	2.8285	3.17427	0.006	0.004671	0.012053
LVR-2	2.295	2.57115	3.17687	0	0.00057	0
LVR-1	1.134	1.42752	0.987225	0	0.011784	0.006407
	NTC-gRNA			LEVER KO
ε-globin	113.347	124.403	73.749	271.018	407.284	326.969

## Sheet: Fig.2b
	NTC-gRNA		LEVER KD
ACTB	2.2737	2.76101	3.27748	3.39692
MYT1	0.014985	0.014906	0.027719	0.018563
γ-globin	1.15712	0.951985	1.57093	1.49515
ε-globin P1	0.126246	0.139048	0.414991	0.411482
ε-globin P2	0.09297	0.086528	0.260234	0.258633

## Sheet: Fig.2d
	-7d			+7d			-14d			+7d -7d
LVR-4	6.033	5.09	3.234	0.112	0.125	0.086	6.505	7.339	6.423	3.599	3.725	3.537
	-7d			+7d			-14d			+7d -7d
ε-globin	120.161	95.969	64.317	194.565	165.565	165.075	101.438	107.431	97.204	137.162	140.019	131.102

## Sheet: Fig.2e
	LVR-4		LVR-3
Normoxia	8.17128	7.58193	3.19043	3.44725
1	4.15314	4.50322	1.99395	1.98844
3	2.30039	2.00955	0.960049	0.901067
7	3.5063	3.56835	1.13923	1.06402
	ε-globin
Normoxia	106.606	101.253
1	126.21	123.489
3	168.052	169.25
7	209.177	223.238

## Sheet: Fig.3a
		ε-globin
K562 Cas9		120.049	118.703
EZH2 KO		43.255	43.3339
EZH2 KO + GFP		28.0146	28.3963
EZH2 KO + WTEZH2		121.606	121.691
EZH2 KO + DelSET		27.3564	28.4875
EZH2 KO + Y641F		130.402	124.405

## Sheet: Fig.3c
	ε-globin
Vector	365.802	335.939
GFP	349.374	367.969
LVR-1 MeMe	222.464	248.269
LVR-2 MeMe	254.384	251.441

## Sheet: Fig.4a
	NTC-gRNA			LEVER KO
MYT1	1.1	1.41	0.77	1.09	1.32	0.85
CCDC26	0.02	0.01	0.05	0.01	0.02	0.06
LVR-P	0.02	0.04	0.02	0.16	0.11	0.14
LVR-4	0.01	0.04	0.04	0.16	0.17	0.14
LVR-3	0.03	0.03	0.04	0.14	0.14	0.12
LVR-2	0.07	0.03	0.07	0.18	0.18	0.11
LVR-1	0.03	0.02	0.02	0.12	0.04	0.04

## Sheet: Fig.4b
	NTC-gRNA			LEVER KO
MYT1	3	3.2	2.46	2.5	2.69	2.85
CCDC26	0.02	0.02	0.02	0.01	0.04	0.01
LVR-P	0.05	0.02	0.05	0.11	0.19	0.15
LVR-4	0.04	0.04	0.04	0.76	0.37	0.65
LVR-3	0.03	0.01	0.03	0.36	0.31	0.32
LVR-2	0.04	0.02	0.03	0.52	0.8	0.66
LVR-1	0.02	0.01	0.02	0.08	0.14	0.08

## Sheet: Fig.4d
		LVR-4		LVR-3		LVR-2
K562		0.144096	0.102178	0.141951	0.113122	0.129497	0.097198
EZH2 KO		0.00459	0.002135	0.013554	0.012906	nd	nd
EZH2 KO + GFP		0.021688	0.014867	0.048236	0.02789	nd	nd
EZH2 KO + WTEZH2		0.080682	0.091197	0.139104	0.136431	0.186773	0.165746
EZH2 KO + DelSET		0.019717	0.019605	0.020375	0.01121	0.007879	0.033237
EZH2 KO + Y641F		0.361059	0.310562	0.373441	0.33352	0.422082	0.331257
